# Supplementary material for: A New Chalcone and Antimicrobial Chemical Constituents of Dracaena stedneuri
Source: Pharmaceuticals (Basel). 2022 Jun 7;15(6):725. doi: 10.3390/ph15060725 (PMC9228254; doi:10.3390/ph15060725)
Supplement: Supplementary file 1 [file pharmaceuticals-15-00725-s001.zip]

Archive with 1 entries (1 files):
- pharmaceuticals-1624567-supplementary.pdf
